# Supplementary material for: Activation of the Renin–Angiotensin–Aldosterone System Is Attenuated in Hypertensive Compared with Normotensive Pregnancy
Source: Int J Mol Sci. 2023 Aug 12;24(16):12728. doi: 10.3390/ijms241612728 (PMC10454898; doi:10.3390/ijms241612728)
Supplement: Supplementary file 1 [file ijms-24-12728-s001.zip]

Archive with 1 entries (1 files):
- ijms-2509646-supplementary.pdf
